# Supplementary material for: A Best-Fitting B-Spline Neural Network Approach to the Prediction of Advection–Diffusion Physical Fields with Absorption and Source Terms
Source: Entropy (Basel). 2024 Jul 4;26(7):577. doi: 10.3390/e26070577 (PMC11275367; doi:10.3390/e26070577)
Supplement: Supplementary file 1 [file entropy-26-00577-s001.zip]

Archive with 2 entries (2 files):
- bBSNN.txt
- FVM.txt
